# Supplementary material for: Analysis of Human Endogenous Retrovirus Expression in Multiple Sclerosis Plaques
Source: J Emerg Dis Virol. Author manuscript; Available in PMC 2017 Sep 1. (PMC5580941; doi:10.16966/2473-1846.133)
Supplement: Predicted Amplicons [file NIHMS900509-supplement-Predicted_Amplicons.xlsx]

## Sheet: Table 2
Primer Name	gi	NCBI accession no	Chromosome no.	start nucleotide	Amplicon Length
GAG Clade 1-A	224589800	NC_000001.10	1	75845145	117
GAG Clade 1-A	224589800	NC_000001.10	1	155603146	117
GAG Clade 1-A	224589800	NC_000001.10	1	160662939	117
GAG Clade 1-A	224589801	NC_000010.10	10	101586193	117
GAG Clade 1-A	224589802	NC_000011.9	11	101568168	117
GAG Clade 1-A	224589802	NC_000011.9	11	118598398	117
GAG Clade 1-A	224589803	NC_000012.11	12	58728208	117
GAG Clade 1-A	224589810	NC_000019.9	19	28135839	117
GAG Clade 1-A	224589814	NC_000022.10	22	18928561	117
GAG Clade 1-A	224589815	NC_000003.11	3	9893799	114
GAG Clade 1-A	224589815	NC_000003.11	3	112749800	117
GAG Clade 1-A	224589815	NC_000003.11	3	125611511	117
GAG Clade 1-A	224589815	NC_000003.11	3	148283874	117
GAG Clade 1-A	224589815	NC_000003.11	3	185287029	117
GAG Clade 1-A	224589817	NC_000005.9	5	30493732	117
GAG Clade 1-A	224589817	NC_000005.9	5	156091406	117
GAG Clade 1-A	224589818	NC_000006.11	6	78433601	117
GAG Clade 1-A	224589819	NC_000007.13	7	4629038	117
GAG Clade 1-A	224589819	NC_000007.13	7	4637541	117
GAG Clade 1-A	224589819	NC_000007.13	7	104391747	117
GAG Clade 1-A	224589820	NC_000008.10	8	7362377	117
GAG Clade 1-A	224589821	NC_000009.11	9	139681659	118
GAG Clade 1-A	303308482	NW_003315965.1	19	70520	117
GAG Clade 1-A	374341059	NW_003315964.2	19	17435	117
GAG Clade 1-A	394726933	NW_003871072.1	11	353127	117
GAG Clade 1-B	224589800	NC_000001.10	1	75845145	120
GAG Clade 1-B	224589800	NC_000001.10	1	155603143	120
GAG Clade 1-B	224589800	NC_000001.10	1	160662939	120
GAG Clade 1-B	224589801	NC_000010.10	10	101586190	120
GAG Clade 1-B	224589802	NC_000011.9	11	101568168	120
GAG Clade 1-B	224589802	NC_000011.9	11	118598395	120
GAG Clade 1-B	224589803	NC_000012.11	12	58728205	120
GAG Clade 1-B	224589810	NC_000019.9	19	28135836	120
GAG Clade 1-B	224589813	NC_000021.8	21	19939633	120
GAG Clade 1-B	224589814	NC_000022.10	22	18928561	120
GAG Clade 1-B	224589815	NC_000003.11	3	9893796	117
GAG Clade 1-B	224589815	NC_000003.11	3	112749797	120
GAG Clade 1-B	224589815	NC_000003.11	3	125611511	120
GAG Clade 1-B	224589815	NC_000003.11	3	148283871	120
GAG Clade 1-B	224589815	NC_000003.11	3	185287026	120
GAG Clade 1-B	224589817	NC_000005.9	5	30493729	120
GAG Clade 1-B	224589817	NC_000005.9	5	156091403	120
GAG Clade 1-B	224589818	NC_000006.11	6	78433598	120
GAG Clade 1-B	224589819	NC_000007.13	7	4629035	120
GAG Clade 1-B	224589819	NC_000007.13	7	4637538	120
GAG Clade 1-B	224589819	NC_000007.13	7	104391744	120
GAG Clade 1-B	224589820	NC_000008.10	8	7362374	120
GAG Clade 1-B	224589821	NC_000009.11	9	139681658	119
GAG Clade 1-B	303308482	NW_003315965.1	19	70520	120
GAG Clade 1-B	374341059	NW_003315964.2	19	17432	120
GAG Clade 1-B	394726933	NW_003871072.1	11	353124	120
GAG Clade 1-C	224589800	NC_000001.10	1	75845145	116
GAG Clade 1-C	224589800	NC_000001.10	1	155603147	116
GAG Clade 1-C	224589800	NC_000001.10	1	160662939	116
GAG Clade 1-C	224589801	NC_000010.10	10	101586194	116
GAG Clade 1-C	224589802	NC_000011.9	11	101568168	116
GAG Clade 1-C	224589802	NC_000011.9	11	118598399	116
GAG Clade 1-C	224589803	NC_000012.11	12	58728209	116
GAG Clade 1-C	224589810	NC_000019.9	19	28135840	116
GAG Clade 1-C	224589814	NC_000022.10	22	18928561	116
GAG Clade 1-C	224589815	NC_000003.11	3	9893800	113
GAG Clade 1-C	224589815	NC_000003.11	3	112749801	116
GAG Clade 1-C	224589815	NC_000003.11	3	125611511	116
GAG Clade 1-C	224589815	NC_000003.11	3	148283875	116
GAG Clade 1-C	224589815	NC_000003.11	3	185287030	116
GAG Clade 1-C	224589817	NC_000005.9	5	30493733	116
GAG Clade 1-C	224589817	NC_000005.9	5	156091407	116
GAG Clade 1-C	224589818	NC_000006.11	6	78433602	116
GAG Clade 1-C	224589819	NC_000007.13	7	4629039	116
GAG Clade 1-C	224589819	NC_000007.13	7	4637542	116
GAG Clade 1-C	224589819	NC_000007.13	7	104391748	116
GAG Clade 1-C	224589820	NC_000008.10	8	7362378	116
GAG Clade 1-C	224589821	NC_000009.11	9	139681660	117
GAG Clade 1-C	303308482	NW_003315965.1	19	70520	116
GAG Clade 1-C	374341059	NW_003315964.2	19	17436	116
GAG Clade 1-C	394726933	NW_003871072.1	11	353128	116
GAG Clade 2	224589800	NC_000001.10	1	12843290	167
GAG Clade 2	224589800	NC_000001.10	1	13460915	167
GAG Clade 2	224589800	NC_000001.10	1	13681751	167
GAG Clade 2	224589802	NC_000011.9	11	3475496	166
GAG Clade 2	224589805	NC_000014.8	14	24482572	170
GAG Clade 2	224589815	NC_000003.11	3	75602060	170
GAG Clade 2	224589816	NC_000004.11	4	3985943	170
GAG Clade 2	224589816	NC_000004.11	4	9126062	170
GAG Clade 2	224589816	NC_000004.11	4	9662123	170
GAG Clade 2	224589817	NC_000005.9	5	154021447	170
GAG Clade 2	224589818	NC_000006.11	6	42868602	170
GAG Clade 2	224589820	NC_000008.10	8	8057181	167
GAG Clade 2	224589820	NC_000008.10	8	12080846	167
GAG Clade 2	224589820	NC_000008.10	8	12323356	167
GAG Clade 3-A	224589800	NC_000001.10	1	186890648	126
GAG Clade 3-A	224589801	NC_000010.10	10	85869690	128
GAG Clade 3-A	224589802	NC_000011.9	11	60862669	127
GAG Clade 3-A	224589816	NC_000004.11	4	138400944	128
GAG Clade 3-A	224589817	NC_000005.9	5	111861076	128
GAG Clade 3-A	224589822	NC_000023.10	X	155205742	128
GAG Clade 3-A	224589823	NC_000024.9	Y	59308748	128
GAG Clade 3-B	224589800	NC_000001.10	1	186890754	222
GAG Clade 3-B	224589801	NC_000010.10	10	85869486	220
GAG Clade 3-B	224589802	NC_000011.9	11	60862464	225
GAG Clade 3-B	224589816	NC_000004.11	4	138400740	224
GAG Clade 3-B	224589817	NC_000005.9	5	111860872	221
GAG Clade 3-B	224589818	NC_000006.11	6	123068900	224
GAG Clade 3-B	224589822	NC_000023.10	X	155205850	224
GAG Clade 3-B	224589823	NC_000024.9	Y	8672330	224
GAG Clade 3-B	224589823	NC_000024.9	Y	59308856	224
ENV Clade 1-A	224589823	NC_000024.9	Y	6828037	161
ENV Clade 1-A	224589800	NC_000001.10	1	13466087	161
ENV Clade 1-A	224589800	NC_000001.10	1	13686923	161
ENV Clade 1-B	303308482	NW_003315965.1	19	76007	123
ENV Clade 1-B	224589803	NC_000012.11	12	58722427	123
ENV Clade 1-B	224589810	NC_000019.9	19	28129710	123
ENV Clade 1-B	224589810	NC_000019.9	19	36063557	123
ENV Clade 1-B	224589810	NC_000019.9	19	53866715	122
ENV Clade 1-B	224589816	NC_000004.11	4	165922769	123
ENV Clade 1-B	224589820	NC_000008.10	8	7356582	123
ENV Clade 1-B	224589820	NC_000008.10	8	140473334	123
ENV Clade 1-B	224589813	NC_000021.8	21	19934137	118
ENV Clade 1-B	224589815	NC_000003.11	3	9890548	123
ENV Clade 1-B	224589815	NC_000003.11	3	101418551	123
ENV Clade 1-B	224589815	NC_000003.11	3	112744301	123
ENV Clade 1-B	224589815	NC_000003.11	3	185281521	123
ENV Clade 1-B	224589815	NC_000003.11	3	125617302	122
ENV Clade 1-B	224589818	NC_000006.11	6	78427839	123
ENV Clade 1-B	224589818	NC_000006.11	6	28659434	123
ENV Clade 1-B	224589818	NC_000006.11	6	151182263	121
ENV Clade 1-B	224589811	NC_000002.11	2	130720716	123
ENV Clade 1-B	224515582	NT_167249.1	6	292	123
ENV Clade 1-B	224515577	NT_113891.2	6	181584	123
ENV Clade 1-B	394726933	NW_003871072.1	11	347637	123
ENV Clade 1-B	224589817	NC_000005.9	5	156085902	123
ENV Clade 1-B	224589817	NC_000005.9	5	30487937	123
ENV Clade 1-B	224589801	NC_000010.10	10	6867326	123
ENV Clade 1-B	224589819	NC_000007.13	7	4623242	123
ENV Clade 1-B	224589819	NC_000007.13	7	4631746	123
ENV Clade 1-B	224589807	NC_000016.9	16	34232845	123
ENV Clade 1-B	224589802	NC_000011.9	11	101573952	123
ENV Clade 1-B	224589802	NC_000011.9	11	62137137	123
ENV Clade 1-B	224589802	NC_000011.9	11	118592908	123
ENV Clade 1-B	224589800	NC_000001.10	1	36955747	123
ENV Clade 1-B	224589800	NC_000001.10	1	75847836	123
ENV Clade 1-B	224589800	NC_000001.10	1	155597642	123
ENV Clade 1-B	224589800	NC_000001.10	1	160668499	123
ENV Clade 1-B	374341059	NW_003315964.2	19	11639	123
ENV Clade 1-B	224589814	NC_000022.10	22	18934058	123
ENV Clade 1-B	224589814	NC_000022.10	22	23888125	123
ENV Clade 2	224589807	NC_000016.9	16	72106260	143
ENV Clade 3-A	224589810	NC_000019.9	19	11996341	136
ENV Clade 3-B	224589818	NC_000006.11	6	35529534	168
ENV MSRV (HERV-W)	224589812	NC_000020.10	20	53969008	164
ENV MSRV (HERV-W)	224589803	NC_000012.11	12	51297128	167
ENV MSRV (HERV-W)	224589803	NC_000012.11	12	105337239	167
ENV MSRV (HERV-W)	224589803	NC_000012.11	12	32429027	165
ENV MSRV (HERV-W)	224589803	NC_000012.11	12	34255312	161
ENV MSRV (HERV-W)	224589803	NC_000012.11	12	132358603	167
ENV MSRV (HERV-W)	224589810	NC_000019.9	19	41493028	161
ENV MSRV (HERV-W)	224589810	NC_000019.9	19	40577979	166
ENV MSRV (HERV-W)	224589810	NC_000019.9	19	21817054	108
ENV MSRV (HERV-W)	224589810	NC_000019.9	19	22934293	167
ENV MSRV (HERV-W)	224589821	NC_000009.11	9	94743779	167
ENV MSRV (HERV-W)	224589816	NC_000004.11	4	83400233	165
ENV MSRV (HERV-W)	224589816	NC_000004.11	4	139543782	166
ENV MSRV (HERV-W)	224589805	NC_000014.8	14	53829140	168
ENV MSRV (HERV-W)	224589805	NC_000014.8	14	26729146	167
ENV MSRV (HERV-W)	303308491	NW_003315956.1	18	157829	167
ENV MSRV (HERV-W)	224589820	NC_000008.10	8	74734257	165
ENV MSRV (HERV-W)	224589820	NC_000008.10	8	49148917	167
ENV MSRV (HERV-W)	224589815	NC_000003.11	3	96386086	167
ENV MSRV (HERV-W)	224589815	NC_000003.11	3	149474665	167
ENV MSRV (HERV-W)	224589815	NC_000003.11	3	141539789	167
ENV MSRV (HERV-W)	224589815	NC_000003.11	3	130916132	167
ENV MSRV (HERV-W)	224589806	NC_000015.9	15	55597499	163
ENV MSRV (HERV-W)	224589818	NC_000006.11	6	13883371	167
ENV MSRV (HERV-W)	224589818	NC_000006.11	6	84159539	166
ENV MSRV (HERV-W)	224589818	NC_000006.11	6	89124328	166
ENV MSRV (HERV-W)	224589811	NC_000002.11	2	176190675	166
ENV MSRV (HERV-W)	224589811	NC_000002.11	2	30742110	167
ENV MSRV (HERV-W)	224589817	NC_000005.9	5	44114141	167
ENV MSRV (HERV-W)	224589801	NC_000010.10	10	62794301	167
ENV MSRV (HERV-W)	224589801	NC_000010.10	10	96594741	167
ENV MSRV (HERV-W)	224589801	NC_000010.10	10	99050439	167
ENV MSRV (HERV-W)	224589819	NC_000007.13	7	149373276	166
ENV MSRV (HERV-W)	224589819	NC_000007.13	7	114019561	167
ENV MSRV (HERV-W)	224589802	NC_000011.9	11	107852228	167
ENV MSRV (HERV-W)	224589802	NC_000011.9	11	117907911	149
ENV MSRV (HERV-W)	224589800	NC_000001.10	1	55377530	167
ENV MSRV (HERV-W)	224589822	NC_000023.10	X	106295769	167
ENV MSRV (HERV-W)	224589822	NC_000023.10	X	65517335	167
ENV MSRV (HERV-W)	224589822	NC_000023.10	X	79218011	167
ENV MSRV (HERV-W)	224589804	NC_000013.10	13	37532540	161
